# Supplementary material for: Foreground-Background Segmentation Revealed during Natural Image Viewing
Source: eNeuro. 2018 Sep 19;5(3):ENEURO.0075-18.2018. doi: 10.1523/ENEURO.0075-18.2018 (PMC6019392; doi:10.1523/ENEURO.0075-18.2018)
Supplement: Extended Data 1 — All the code and data of the present work are publicly available. Download Extended Data 1, ZIP file. [file sup_enu-eN-NWR-0075-18-s03.zip]

Archive with 19 entries (18 files):
- FBSegm-master/
- FBSegm-master/README.md
- FBSegm-master/colormap_figa.mat
- FBSegm-master/frequout_high_cntr_back.m
- FBSegm-master/frequout_high_cntr_fore.m
- FBSegm-master/frequout_low_cntr_back.m
- FBSegm-master/frequout_low_cntr_fore.m
- FBSegm-master/index_all.mat
- FBSegm-master/index_train.mat
- FBSegm-master/index_val.mat
- FBSegm-master/kaystim.xlsx
- FBSegm-master/landout_back.m
- FBSegm-master/landout_fore.m
- FBSegm-master/meta_script_filtering.m
- FBSegm-master/neural_images.m
- FBSegm-master/permutation_SEGM.m
- FBSegm-master/script_rdm_kay2008.m
- FBSegm-master/temp_regress.m
- FBSegm-master/temp_regress_filtering.m
