# Supplementary material for: Foreground-Background Segmentation Revealed during Natural Image Viewing
Source: eNeuro. 2018 Sep 19;5(3):ENEURO.0075-18.2018. doi: 10.1523/ENEURO.0075-18.2018 (PMC6019392; doi:10.1523/ENEURO.0075-18.2018)
Supplement: Extended Data 1 — All the code and data of the present work are publicly available. Download Extended Data 1, ZIP file. [file sup_enu-eN-NWR-0075-18-s03.zip › FBSegm-master/kaystim.xlsx]

## Sheet: carota
BSD	KAY2008
12003	6
335088	7
219090	17
290035	21
189003	22
285079	33
181091	55
361010	61
232038	73
217090	75
311081	86
159002	87
209021	95
126039	96
26031	100
183055	101
23080	145
118015	150
145086	151
15088	160
102061	161
271008	168
296059	187
268048	194
176035	202
134067	216
17067	236
208001	250
16068	253
157055	260
160067	262
37073	266
230098	269
295087	271
105025	277
146074	286
138032	287
16004	291
172032	294
164074	297
226033	303
107014	306
6046	307
247085	315
123074	316
246009	317
134052	318
170057	322
100007	330
33066	331
258089	343
108036	354
388006	358
216053	364
198087	365
231015	368
101085	372
187099	377
143090	396
246053	402
118072	403
148089	404
170054	405
134008	407
16052	430
247003	431
296028	433
33039	435
105053	437
293029	442
216066	445
27059	447
376086	450
253036	459
208078	474
140006	478
140075	487
120093	488
228076	492
166081	493
156065	500
157032	507
122048	511
108073	517
120003	524
160068	526
374020	527
106024	531
106025	533
108070	534
153077	545
12074	552
299086	553
372047	556
326025	561
148026	564
207049	600
285036	615
16077	619
230063	633
163062	647
19021	669
368078	683
189013	689
144067	696
164046	699
15062	715
196027	720
106047	722
309004	727
249061	731

## Sheet: surplus
BSD	KAY2008
306051	38
187083	132
35058	212
301007	218
187003	229
353013	278
267036	313
286092	289
274007	422
241048	443
206097	555
188025	432
145059	572
28075	576
289011	584
226043	588
141048	592
134049	603
189080	650
176039	700
24077	749
156054	752
14085	754
109034	756
168084	762
260081	764
29030	770
207056	782
181018	792
187029	808
346016	811
196040	812
365072	813
374067	817
238025	818
28096	819
304034	820
361084	825
306005	828
87046	834
202012	843
100098	856
210088	857
38082	861
118031	868
112056	872
292066	878
35028	886
196088	891
106020	892
268002	912
36046	913
241004	918
178054	925
246016	931
113009	944
159008	954
124084	956
279005	965
100075	973
317043	976
326038	986
227092	988
161045	997
161062	1005
196062	1007
176019	1009
147062	1015
101087	1020
281017	1023
108082	1027
181021	1030
100080	1034
147080	1037
105019	1038
109053	1041
242078	1045
23050	1048
130014	1049
310007	1052
198054	1053
106005	1056
169012	1058
334025	1061
187071	1064
21077	1067
159022	1079
198004	1080
10081	1111
384022	1114
157036	1116
147091	1131
35008	1132
130034	1139
2092	1146
140055	1147
253027	1157
268074	1158
23025	1163
351093	1171
108005	1172
20069	1178
232076	1182
376043	1188
285022	1193
3063	1196
220003	1197
296058	1198
24004	1204
105027	1209
14037	1212
20008	1213
101027	1227
302022	1231
182053	1232
385039	1237
118020	1250
163085	1254
22090	1263
384089	1290
108069	1295
113044	1300
35010	1308
87065	1315
306052	1324
291000	1333
159029	1339
209070	1344
157087	1350
155060	1352
103070	1353
141012	1355
188091	1359
236037	1360
103006	1363
138078	1365
372019	1366
206062	1367
67079	1370
159091	1376
189096	1384
25098	1389
365025	1392
226022	1394
103041	1399
175043	1410
196015	1413
326085	1423
130026	1432
196073	1439
3096	1442
187058	1448
28083	1459
376020	1480
104022	1486
249021	1490
117025	1491
167062	1493
271031	1500
35049	1510
145014	1511
147077	1522
109055	1526
317080	1536
217013	1537
243095	1548
108004	1552
245051	1557
130066	1566
226060	1568
250087	1571
225022	1576
118035	1591
247012	1592
197017	1597
260058	1598
385022	1601
101084	1604
188063	1608
235098	1609
311068	1626
304074	1628
216041	1641
15011	1643
153093	1644
300091	1645
253092	1648
126007	1654
189029	1661
104010	1662
117054	1671
38092	1674
344010	1677
128035	1699
257098	1700
365073	1712
229036	1725
202000	1742
175083	1747

## Sheet: validation
BSD	KAY2008
135037	3
259060	8
35091	36
236017	37
35070	38
253055	42
227040	47
223061	70
181079	73
314016	76
134035	79
23084	80
100039	93
271035	95
207038	100
176051	101
277095	102
335094	111
368016	113
385028	115
112090	119

## Sheet: ultimo check
156079	682
107045	698
167083	1451

## Sheet: index_train
6
7
17
21
22
33
38
55
61
73
75
86
87
95
96
100
101
132
145
150
151
160
161
168
187
194
202
212
216
218
229
236
250
253
260
262
266
269
271
277
278
286
287
289
291
294
297
303
306
307
313
315
316
317
318
322
330
331
343
354
358
364
365
368
372
377
396
402
403
404
405
407
422
430
431
432
433
435
437
442
443
445
447
450
459
474
478
487
488
492
493
500
507
511
517
524
526
527
531
533
534
545
552
553
555
556
561
564
572
576
584
588
592
600
603
615
619
633
647
650
669
682
683
689
696
698
699
700
715
720
722
727
731
749
752
754
756
762
764
770
782
792
808
811
812
813
817
818
819
820
825
828
834
843
856
857
861
868
872
878
886
891
892
912
913
918
925
931
944
954
956
965
973
976
986
988
997
1005
1007
1009
1015
1020
1023
1027
1030
1034
1037
1038
1041
1045
1048
1049
1052
1053
1056
1058
1061
1064
1067
1079
1080
1111
1114
1116
1131
1132
1139
1146
1147
1157
1158
1163
1171
1172
1178
1182
1188
1193
1196
1197
1198
1204
1209
1212
1213
1227
1231
1232
1237
1250
1254
1263
1290
1295
1300
1308
1315
1324
1333
1339
1344
1350
1352
1353
1355
1359
1360
1363
1365
1366
1367
1370
1376
1384
1389
1392
1394
1399
1410
1413
1423
1432
1439
1442
1448
1451
1459
1480
1486
1490
1491
1493
1500
1510
1511
1522
1526
1536
1537
1548
1552
1557
1566
1568
1571
1576
1591
1592
1597
1598
1601
1604
1608
1609
1626
1628
1641
1643
1644
1645
1648
1654
1661
1662
1671
1674
1677
1699
1700
1712
1725
1742
1747

## Sheet: index_all
6
7
17
21
22
33
38
55
61
73
75
86
87
95
96
100
101
132
145
150
151
160
161
168
187
194
202
212
216
218
229
236
250
253
260
262
266
269
271
277
278
286
287
289
291
294
297
303
306
307
313
315
316
317
318
322
330
331
343
354
358
364
365
368
372
377
396
402
403
404
405
407
422
430
431
432
433
435
437
442
443
445
447
450
459
474
478
487
488
492
493
500
507
511
517
524
526
527
531
533
534
545
552
553
555
556
561
564
572
576
584
588
592
600
603
615
619
633
647
650
669
682
683
689
696
698
699
700
715
720
722
727
731
749
752
754
756
762
764
770
782
792
808
811
812
813
817
818
819
820
825
828
834
843
856
857
861
868
872
878
886
891
892
912
913
918
925
931
944
954
956
965
973
976
986
988
997
1005
1007
1009
1015
1020
1023
1027
1030
1034
1037
1038
1041
1045
1048
1049
1052
1053
1056
1058
1061
1064
1067
1079
1080
1111
1114
1116
1131
1132
1139
1146
1147
1157
1158
1163
1171
1172
1178
1182
1188
1193
1196
1197
1198
1204
1209
1212
1213
1227
1231
1232
1237
1250
1254
1263
1290
1295
1300
1308
1315
1324
1333
1339
1344
1350
1352
1353
1355
1359
1360
1363
1365
1366
1367
1370
1376
1384
1389
1392
1394
1399
1410
1413
1423
1432
1439
1442
1448
1451
1459
1480
1486
1490
1491
1493
1500
1510
1511
1522
1526
1536
1537
1548
1552
1557
1566
1568
1571
1576
1591
1592
1597
1598
1601
1604
1608
1609
1626
1628
1641
1643
1644
1645
1648
1654
1661
1662
1671
1674
1677
1699
1700
1712
1725
1742
1747			1750
		1753
		1758
		1786
		1787
		1788
		1792
		1797
		1820
		1823
		1826
		1829
		1830
		1843
		1845
		1850
		1851
		1852
		1861
		1863
		1865
		1869
