# Supplementary material for: Foreground-Background Segmentation Revealed during Natural Image Viewing
Source: eNeuro. 2018 Sep 19;5(3):ENEURO.0075-18.2018. doi: 10.1523/ENEURO.0075-18.2018 (PMC6019392; doi:10.1523/ENEURO.0075-18.2018)
Supplement: Extended Data 1 — All the code and data of the present work are publicly available. Download Extended Data 1, ZIP file. [file sup_enu-eN-NWR-0075-18-s03.zip › FBSegm-master/meta_script_filtering.m]

warning off
clear all
%addpath(genpath('/DATA/Lab/STRUMENTI/MATLAB/'));
%%%% Foreground

%%% contrast
clear all
load('Berk_stimuli.mat')
load('mask.mat')
load('index_all.mat')
load('RDMs_medio.mat')
landout_fore;
pause(10)

%%% low-pass
clear all
load('Berk_stimuli.mat')
load('RDMs_medio.mat')
load('mask.mat')
load('index_all.mat')
frequout_low_cntr_fore
pause(10)

% high-pass
clear all
load('Berk_stimuli.mat')
load('RDMs_medio.mat')
load('mask.mat')
load('index_all.mat')
frequout_high_cntr_fore
pause(10)

%%%% Background

%%% contrast
clear all
load('Berk_stimuli.mat')
load('mask.mat')
load('RDMs_medio.mat')
load('index_all.mat')
landout_back;

%%% low-pass
clear all
load('Berk_stimuli.mat')
load('RDMs_medio.mat')
load('mask.mat')
load('index_all.mat')
frequout_low_cntr_back
pause(10)

% high-pass
clear all
load('Berk_stimuli.mat')
load('RDMs_medio.mat')
load('mask.mat')
load('index_all.mat')
frequout_high_cntr_back
pause(10)

clear all
